# Supplementary material for: Comprehensive bioinformatics analysis of Mycoplasma pneumoniae genomes to investigate underlying population structure and type-specific determinants
Source: PLoS One. 2017 Apr 14;12(4):e0174701. doi: 10.1371/journal.pone.0174701 (PMC5391922; doi:10.1371/journal.pone.0174701)
Supplement: S5 Table — (XLSX) [file pone.0174701.s012.xlsx]

## Sheet: Sheet1
S5 Table. Variant sites by genome position present in each list (n=659) for Random Forest input.
list1	11894	18859	34192	63016	72686	140586	177682	213525	299643	305970	327352	360184	434390	434398	535512	594581	621176	785497	787365
list2	5023	16152	21268	47501	59039	90728	91470	119186	138474	139693	145442	163802	169286	171560	177801	184227	184446	184976	185032	239118	247584	267462	306338	324381	335695	335970	382983	384214	435397	471564	489246	496424	496802	503250	524951	568589	606955	617770	621520	643879	646294	678867	740999	757659	779362	783084	788524	804489
list3	80854	157462	203110	204212	288423	484469	498204	579034	584220	626477	627740	688057	696649
list4	4365	57271	64920	176635	207860	275256	303323	335352	483874	594414	632741
list5	19471	132800	147793	528908
list6	13092	147418	150735	354558	471457	550867	589243	589247	589249	589250	669929	725942	757192	761005	793271	799805	815576
list7	26623	79396	85958	106276	139758	154385	173200	191516	236284	402526	464257	474855	479083	582952	585088	595726	621382	651088	656721	673391	765488	786065
list8	41167	76955	131133	168364	250986	252086	295704	482999	554253	743964	786983
list9	127945	180484	194080	318832	331295	331498	372358	399044	423887	547285	589969	630299	711411	715048	715120	794861
list10	6858	40290	81609	99594	141309	260567	285552	341968	342485	382186	440242	454218	508377	515042	540244	543412	572957	583741	607945	621995	685603	696073	812543
list11	389544	754920
list12	112497	131447	131608	177167	195484	195633	346517	436814	528098	610084
list13	179578
list14	601643
list15	436698
list16	83089	148923	261837	296623	333777	355033	393956	492076	505558	670569	809630
list17	190115	604246	609190	609199
list18	703841
list19	590226
list20	86274	116322	146607	166887	183038	421698	517747	603877	634856	716945
list21	621625
list22	183387	286095	400746	538687	539844	617763	622252	627400	726436	763143
list23	108349	607672
list24	108487	182202	182317	182356	182644	182942	233783	649024
list25	584255
list26	339210	339222	703646	703647	794834
list27	339078	339090	339102	791823
list28	339234
list29	339246	435396	640903
list30	328154	365211	392838	400645	403187	421941	442857	509369	511216	669724	720840
list31	62229	133674	304301	471703	659006	758722
list32	48430	66471	125437	359239	383088	467302	511945	531281	660637	709091	728267	762010	783189	807165
list33	208301	247396	362864	446344	497823	575744	616106	687116	783182	803049
list34	76846	233508	304817	465451	549173	641394	744055	760426	800789
list35	39087	389687	686981	783521
list36	7178	22299	35654	37792	37853	50371	50372	50376	50378	51696	52470	52472	58033	58148	58333	58568	58641	62146	63560	105188	121315	145039	145072	145073	145078	145333	161560	199716	200163	226558	226561	226595	229854	249156	275299	280576	280600	282048	297690	324451	346796	374280	376773	429296	445022	445320	445544	459106	464774
list37	21941	64006	137424	167536	207161	216226	229610	237898	255723	287806	321432	360019	475433	480049	522660	656529	733875	752365	775312	789599
list38	50664	239167	542701	588100	592795
list39	206098	471589	783053
list40	63017	108354	292736	348771	375988	493677	493715	493716	493718	546184	593246	783154
list41	78649	106441	307590	471727	611487	782718
list42	34396	179188	214901	363823	525118	531710	554485	554491	628762	768115	776409
list43	168420	594919	678390
list44	41101	115448	117624	152204	313015	492604	544380	560601	621106	695258	717335	717481	776723
list45	28201	255503	361405	452840	547449	551853	573048	597769	647202	688646	701273	719030	817101
list46	87049	127068	311910	554045
list47	12326	200643	233407	277882	331925	375378	381803	418126	419153	450671	453903	538583	570741	699082	702494
list48	23302	377105
list49	620894
list50	131099	441435	584374	662061	690460
list51	202125	251496	288538	530996	704192
list52	441813
list53	491986
list54	704171
list55	739865
list56	145482	561259	603952
list57	704186
list58	703834
list59	60126
list60	739694
list61	703849	703862	703876
list62	180531
list63	141309
list64	339066
list65	555378
list66	147740	153974	171889	482716	598657	736319
list67	247754
list68	197302
list69	190053
list70	555385
list71	165086
list72	741429
list73	755457
list74	13349	35592	62671	168439	231200	246408	348256	360539	370997	376444	393680	394527	414477	546328	560216	661696	747223	777774
list75	64994	82829	92031	141311	250989	319551	399199	432204	471295	473261	530170	544737	608871	660186	770012	798131	808325
list76	8808	107153	202218	231247	238253	449428	478501	594640	647504	667197	800410
list77	548310
list78	62226
list79	233933	547086	757951
list80	62664	397801
list81	448127
list82	471409
list83	295224	471393
list84	97675	142863	145765	303870	545776
list85	141315
list86	2754	279640	621638	783306
list87	471628
list88	37449	245966	307053	568258	582740	584091	676491	680688	815815
list89	136434	244509	309834	342001	447281	504336	533826	694925	697300	697305	697312	708614	755647	795016
list90	38525	54379	59252	63642	104701	125782	131391	146231	156078	260439	326296	328047	437500	497980	552284	576335	619965	626708	627901	684128	708932	783639
list91	26402	125104	722746
list92	96202
list93	4718	154262	170379	291071	352285	496848	541920	610791	653297	741350	742709	765852	800774
list94	436709
list95	181842	189233	341180	440493	561932	561941	562020	562058
list96	31022	70626	179579	232058	355778	389766	457254	494245	540247	569164	621684	712190	717375	768740	778505
list97	761680
list98	554503
list99	381683	497202
list100	601937
list101	228291	340133	355736	386778	787828
list102	426103	428343	618808
list103	43158	78909	128991	169758	218660	245433	325843	471778	521510	551228	782733
list104	185804	185811
list105	261494	325677	383991	783205
list106	71256	85732	213093	215859	426932	549994	810536
list107	388416	441380	741087
list108	584	45760	52058	134967	159075	213544	314853	367090	413358	440920	554415	785649
list109	183030
list110	49785	147703	172605	257863	340123	391805	471729	605006	605383	611504	615227	701960	705848	713016
list111	379913	379914
list112	182802	182803	495734	495864	495868	495869	495873	495877	495920	495921	495922	495924	495926	495948
list113	180710	180711	180716	180724
list114	180712	180719	180721
list115	185792	185793	185796
list116	180744	180745	180747	180765
list117	180692	180710
list118	185792
list119	127559	183430	693086	737084	785987
list120	136844
list121	180775
list122	608868
list123	131341	179477	180176	181830	181859	182192	185809	245334	436735
list124	183169	183226	183232
list125	53835	76375	97982	139251	144177	147242	383800	410574	440880	509081	543791	587043	764514	815965
list126	6545	9087	9462	45357	45967	60882	66742	68669	69006	82168	83192	86994	89078	91936	100816	108827	114999	136850	141674	163084	178417	206354	215590	217216	218375	218382	218407	227837	248375	252606	259333	272578	276057	295923	341719	350294	363873	372927	460106	462225	468451	486095	511062	533580	549995	558379	559207	566709	607051
list127	179749
list128	346393
list129	346086
list130	703802
list131	346100
list132	118075
list133	179908
list134	554590
list135	40356	58484	124430	149495	245439	255352	302893	377976	382201	401022	437581	449375	463108	471484	618465	752387	754754	767084	782691	783407
list136	141309
list137	183224
list138	30202	47554	127908	166227	180295	182464	182740	182807	211220	236324	244943	340739	363216	408259	515932	563482	579953	601284	737161	762684	773237	814111
list139	190053
list140	112222	112277
list141	182660
list142	182134	182797
list143	585057
list144	131576
list145	179767
list146	195223
list147	184747
list148	182802
list149	190055
list150	180136	441763
list151	180460
list152	182106
list153	441783
list154	346366
list155	131489
list156	703948	703958
list157	703894
list158	703909	703921	703934
list159	704018
list160	703970	703977	703990	704002	704008
list161	434707
list162	703766	703784
list163	496718
list164	346162
list165	346067
list166	346311
list167	346181	346221
list168	346059
list169	179965
list170	179938
list171	703721	703733	703739	703750
list172	554522
list173	554611
list174	554626
list175	165087
list176	561265
list177	128643	561325	601772
list178	166430	177123	247866	496791	561219	604435	703642
list179	441610
list180	112346	176874	189035	497658	703654	703665	703673	703691	703712
list181	185826
list182	79943	134859	307962	377011	448623	507913	782267	783545	794249
list183	118092
list184	554581
list185	554605
list186	111997
list187	75488	227485	256405	343758	395238	403846	429631	441733	455707	483271	776999
list188	186054
list189	436008
list190	436624
list191	184739
list192	182945
list193	601968	604789
list194	165958	181884	189966	195729	435370
list195	640563
list196	703642
list197	131484
list198	436769
list199	408444
list200	169495	195378	244751	565654	565671
list201	554620
list202	560860
list203	604053
list204	436820
list205	111978	113836	114778	116572	127914	128479	128889	132467	165074	168931	188619	196039	245272	246749	247334	247539	340253	341062	341179	434854	435121	437669	440228	440768	440887	441172	492170	492359	492511	554755	560724	562578	602326	607018
list206	20458	30174	226866	283332	322323	386680	433855	586963	746117
list207	195235	376260	437230
list208	406927
list209	169879	170855	188758	340161
list210	114935	131119	244470
list211	170109
list212	63424	345956	471537	493051	565893	597856	601037	741429
list213	546015
list214	736992
list215	79494	92499	308314	309250	359939	455531	569746	570974	655376	683798	688231	724581	753068
list216	15319	21764	21949	29662	41152	64195	73662	86681	104179	134135	159242	188042	198301	202143	214736	215885	220050	241386	269624	358224	360647	362117	365213	373606	387721	397044	401076	403198	427758	459666	486636	499810	540167	551849	585844	593351	593614	613092	617271	618290	621209	625034	629687	658828	660924	661291	696580	699830	703419
list217	129938	367317	406871	488251	600715	700213	719077
list218	181931	183251	183283	183299	183305	183316	184389	184445	184473	185861
list219	183140
list220	31145	59833	173215	394075	627168	679837
list221	441527
list222	437647	492977
list223	182206
list224	169998
list225	183090
list226	346517
list227	184418
list228	24130	74649	101175	109502	123266	167796	221550	233550	241319	246502	265300	286383	300202	350376	367818	385728	395487	395602	453848	463352	531574	532142	540277	600280	611562	633600	696176	701951	755404	778411	780277
list229	84878	96974	102880	109536	134142	147827	321175	355472	371044	381982	392155	483171	615674	682991	734911
list230	339150	339162
list231	339186	339198
list232	339114	339126	339138	339174
list233	32472	371262	598323
list234	18719	88260	234229	308392	433588	501908	635203	645937	817064
list235	39222	50596	69294	206368	286045	436199	510361	694383	697060	713970	793400
list236	141313
list237	141311
list238	11267	43194	46307	125013	431961	476381	486052	524676	718482	746055	764235	768393	772166	803369
list239	249482	296939	419725	645825
list240	332247
list241	63340	153532	240961	262814	262994	285953	306215	312305	471490	501452	631454	758351	798515
list242	34679	65617	65666	111499	209179	313261	368429	375602	536105	565110	711066	777890	780440	792082	804501
list243	237706	249749	298237	363409	376280	410418	422581	491100	778567	783813
list244	416380
list245	554644
list246	554650
list247	189476	442472	560757
list248	170153	170194	560419
list249	14380	38493	42518	58339	62232	65191	69372	118402	143505	165631	202518	207371	219350	231961	284360	304451	321386	332392	348769	353244	396707	428325	457876	490742	505046	512146	556872	559792	574971	594653	679105	710734	767042	781376	796448	801766
list250	554563
list251	199132	232406	471697
list252	437719
list253	462312
list254	13851	18662	210046	246040	376066	384622	640688	658163	772751
list255	553849
list256	556467
list257	3429	178084	255847	287299	380997	568246	643412	691612	710136	757644	813894
list258	170884
list259	112373
list260	563631
list261	21007	35737	79770	171164	205454	234378	240695	282838	421202	435980	552301	594555	651515	735734	789929	796566
list262	439948
list263	555151
list264	245017
list265	553697
list266	247541
list267	556630
list268	556615
list269	95063	143417	150779	220518	418468	514731	598706	780094
list270	554530
list271	106148	215996	357558	359147	402853	532078	663277	677739	750774
list272	88065	103527	107174	113041	161374	165748	229709	287719	318134	525199	552027	757871
list273	68942	270392	293978	295747	358175	537213	576349	577185	609669	610386	646425	725924	753579	767400
list274	553692
list275	553714
list276	17271	80321	100400	130117	153000	184245	202827	216949	261386	291935	295258	303627	359390	379113	441738	485736	517856	517987	553900	554480	556153	557457	557639	621240	642215	684516	774686
list277	329689	645389	680354	795441
list278	344367
list279	127523
list280	341595
list281	441753
list282	340321	340748	491698
list283	551742
list284	276844	505992
list285	768350
list286	654271	773783
list287	491303
list288	117688	565946
list289	556624
list290	471289	796411
list291	15931	19048	57894	238339	306417	352948	403395	696747	712364	731310	742997	790785
list292	101600	107204	467006	547489
list293	332576
list294	48860	100166	105754	172720	480432	518312	597705
list295	379913
list296	97040	211911	572040	615377
list297	143197	428144	431598	465094	506440	520061	701976	729072
list298	736003
list299	81242	108065	232878	251689	313101	430865	450195	556921	569145	572278	620588	677918	686243	686277	758808	804774
list300	122089
list301	556882
list302	10423	28553	58727	143989	155934	218723	311381	406156	485141	509678	713276	746883	748579	760486	802933
list303	555784
list304	555808
list305	50812	79811	267923	383050	399933	667769
list306	555625
list307	18335	146670	709940	721859	788520
list308	513814	581836
list309	147939	207344	258482	406242	445984	588750	685989	768402	786250
list310	492030
list311	497817
list312	326752	473304	477791	544725	554227	671654
list313	553587
list314	115693
list315	553646
list316	436225
list317	553617
list318	555639
list319	556600
list320	436202
list321	556583
list322	79928	200490	375792	529125	582865	653468
list323	114871	130512	186027	244980	438411	439748
list324	560166
list325	471394
list326	413920
list327	246818
list328	536142
list329	170919	334284	640121
list330	246955
list331	227759
list332	20990	22981	296749	348626	472878	694395
list333	164432	168303	334510	494181	494881
list334	603916
list335	16692	23944	27354	111377	112805	114320	141311	251958	305964	307726	310216	325582	469198	545896
list336	195317
list337	332899
list338	2301	100459	122497	351027	501837	548845	573027	631591	725824
list339	286404
list340	38693	63063	96355	110864	116786	142837	151245	156407	170801	172645	231583	286255	315117	372123	416719	457933	465232	471541	502352	505050	518624	520804	722216	740990	757885	763422	783511	788373
list341	408749
list342	556859	556864
list343	553831
list344	553825
list345	553798
list346	553804
list347	643932
list348	340088
list349	556162
list350	129557
list351	340067
list352	127712	601089
list353	553879
list354	346245
list355	408432
list356	556877
list357	131162
list358	436441
list359	556725
list360	188810
list361	40782	44997	281803	286501	376734	378984	490651	529507	692121	795846
list362	555547
list363	562605
list364	555469
list365	260018
list366	555364
list367	554680
list368	440091
list369	555670	556096
list370	555703
list371	439668	562927	602592
list372	555682
list373	284477	296558
list374	556087	556102
list375	128676
list376	189761
list377	555730
list378	555535
list379	555319
list380	703633
list381	555310
list382	556463
list383	555297
list384	556081
list385	555289
list386	556057
list387	534473
list388	555571
list389	556531
list390	566251
list391	341539
list392	170969
list393	556483
list394	556468
list395	133474
list396	491028
list397	169722
list398	44653	89967	214017	411289	590704
list399	494841
list400	189786
list401	436128
list402	438679
list403	565437
list404	603773
list405	190105
list406	246119
list407	129859
list408	601034
list409	194739
list410	168154	246834
list411	243604
list412	608398
list413	197276
list414	438180
list415	608455
list416	177857
list417	555457
list418	555511	555516
list419	436087
list420	553780
list421	165005
list422	293472
list423	640571
list424	437796
list425	413429
list426	437763
list427	14904	610006
list428	555202
list429	117492
list430	116575
list431	117608
list432	195226
list433	494099
list434	564531
list435	494585
list436	556474
list437	247053
list438	640671
list439	133531
list440	45897
list441	553927
list442	432629	632810
list443	194147	610789
list444	176875
list445	739865
list446	112500
list447	15070	49748	176957	194052	194409	199297	335375	423399	436271	436289	529519	555523	564675	607600	671583	781013
list448	339980
list449	607496
list450	164229	177404	657335	686471
list451	543678
list452	471580
list453	376444
list454	481593
list455	153136	162481	237341	353050	444147	515971	516737	599566	715890	783637	791730
list456	471421
list457	153539	379639	507892
list458	391038	395167	402004	405508	758957
list459	58636	73383	141317	141319	152676	153905	275103	277425	370465	380646	403580	427190	447791	452928	457902	471786	473589	476585	584430	618780	629203	718367	720339	743941	754781	762573	790692	801261	809714
list460	23118
list461	741139
list462	318793
list463	76945	214525	306009	372192	471540	597380	651679	706360	791809
list464	8947	109158	364719	429274	600262	663345	700628	813697
list465	146233
list466	337961
list467	322086
list468	319751
list469	696971
list470	32557	119804	187699	693462	749768
list471	13202	16167	354962	600602
list472	18589	37162	211191	241457	249326	351767	582578	807821
list473	34483	55111	76249	174530	191432	214382	312042	380107	414855	536975	538722	552122	581062	588571	648906	649061	680057	690031	696610	714035	726932	750288	755099	762129	769606	783216	786748	801662
list474	312800
list475	212702
list476	18448	23353	123678	134342	142137	160013	222941	240058	306527	313933	343158	347588	376065	404434	452100	476564	504948	525104	529979	556591	600015	652478	725157	725417	735254	761373	783464	803161	816939
list477	471366
list478	89828	210572	483012	483575	514718	523048	584808	616916	630182	729213	767772	778480	782035
list479	471574
list480	363082
list481	239147
list482	47273	142927	143514	198640	305044	312569	378021	406018	412935	530354
list483	30222	508967	795777
list484	144
list485	5250	19005	24061	26193	36987	50490	59923	69174	79794	81660	82252	97898	123869	156882	171270	171324	178190	183699	186744	203067	203706	209837	217125	221797	239401	256090	264180	273628	274559	292994	304804	313428	326185	331438	349465	415679	424355	464516	466205	470890	482691	485333	504439	509429	510820	512199	538521	544492	566814
list486	338610
list487	554762
list488	62220	79914	260016	303074	376710	782716
list489	122088
list490	58467	63282	80039	122642	354050	471468	667393	783433	791259
list491	399434
list492	375729
list493	22359	32340	35540	74516	105772	112847	126957	205416	228709	265650	276976	293401	306972	364115	371100	373432	379110	390217	393148	397746	401719	421277	469394	539402	623606	665262	666670	683866	694242	733829	748877	799925	805813
list494	392812
list495	193241	569038	696845
list496	131144	194183	194556	565198
list497	522301
list498	105369
list499	49413	156897	227725	257776	368905	407138	422228	585570	587113	662727	741820	750673	807617
list500	555433
list501	47090	583791	583796	583797	583798	583803	583805	583806	583809	583810	583812	583813	583819	583820	583821	583823	583825	583826	583829	583832	583833	583834	583838	583839	583841	583842	783202
list502	313207
list503	215765	359886	513016	534239	681829	783492
list504	123854	285531	360397	540940	543985	663717
list505	42293	67516	139459	347887	362447	460659	484055	690526	801061
list506	413429
list507	124049	229608	311061
list508	528106
list509	698984
list510	551127
list511	551240
list512	165174
list513	781013	781015
list514	632812
list515	49748	49752	293472	293474	423399	423403	529519	529523	671583	671584
list516	589646
list517	589302
list518	363035	584598	584852	590114
list519	589137
list520	339289	585255
list521	340810
list522	632810
list523	114616	468443
list524	639066
list525	413430
list526	585136
list527	165184
list528	248180
list529	363160
list530	515207
list531	420094
list532	424974	424983
list533	328366
list534	165300
list535	420199
list536	353162
list537	385030
list538	256168	374836	422164
list539	437950
list540	543779
list541	57624
list542	242024
list543	357687
list544	113716
list545	377351
list546	376520
list547	336674
list548	341941	430680	571285
list549	336232
list550	212952	263506	772580
list551	400352	609714
list552	396502
list553	322884	397924	478446
list554	684888
list555	310314
list556	429772
list557	497854
list558	385260
list559	309664
list560	336948
list561	347418
list562	384549
list563	761147
list564	137316	141196	153431	183478	198158	216890	358442	358931	373926	384148	461229	481207	556976
list565	273121
list566	460270
list567	225719	519924	723444
list568	540754
list569	463916
list570	379622
list571	549511
list572	229257
list573	275737
list574	221271	268063	276912	598666	598698
list575	197753
list576	252706
list577	110382
list578	395255
list579	151804	268848	322773
list580	336707
list581	125514	323158	372779	390053	394396	451402	466448	484967
list582	359154
list583	413442
list584	389947
list585	68638	97080	213073	279871	393206	638700
list586	647939
list587	453130	518569	627620	677984	683207
list588	358656
list589	269704	485032	599072	694154
list590	275376
list591	515470	515872
list592	291224	407704	742664
list593	550161
list594	109252	409169
list595	108383	109343	109394	109921	409354	410105	541587	543262	544424	544937	545930	547420	547876	547985	549070	669253	670479
list596	192087
list597	190876
list598	188122	188273	190891	191095	191483	192208	192986	204219	205189	205209
list599	61014	63128	214886	234801	331145	383604	385774	412639	417118	473346	476912	483462	485514	503073	687723	747566
list600	5173	15925	41533	41802	50461	98632	99598	124462	134183	143862	208752	208992	218281	248853	280360	331367	453315	464933	476813	536632	597536	613931	618029	619325	665357	692985	775800	786655
list601	329360	335882	337814
list602	145941	474532	477357	531222
list603	250853	273424	387482	419714
list604	761682
list605	781024
list606	443752	444530	445423	761879	762041	762172	762229	762814	763019	763210	763555	764438	781008
list607	793492
list608	332697	333202	334587	335157	337529
list609	60126
list610	145482
list611	578618	580415
list612	7492	7833	9039	10513	10689	58615	58900	59353	60405	60555	734528	734854	744222	745309	745519	746752	778808	780047
list613	118350
list614	118
list615	601
list616	754923
list617	513409	513562	513739	513844	578422	583014
list618	177685
list619	959	2028	3458	3746	5869	6401	6917	11499	16162	16688	16927	18318	18691	19698	20085	20881	23089	23900	27932	28543	28825	29408	29745	30395	31451	32293	32349	33101	33543	37380	38735	39052	39423	40885	41074	41421	42216	43598	44353	44612	45062	47502	48108	48661	48699	48957	50048	51364	51741
list620	471521
list621	165807
list622	106152
list623	352798
list624	8321
list625	648954
list626	141883	236106	398344	450352	451508	453792	733003
list627	298174	771923
list628	550398
list629	192645
list630	741431
list631	333163
list632	342626
list633	14272	39459	53721	87027	147534	147831	153079	167634	214456	237237	389115	464869	467363	623079	623214	634117	659283	679994	694852	803556
list634	61970	72896	172524	209390	213591	229302	271860	416923	626374	633077	787313	798697
list635	308885
list636	384590
list637	703015
list638	222768
list639	188143
list640	63457
list641	392532
list642	382632
list643	103212
list644	628481
list645	515431
list646	760769
list647	402659
list648	452821	472678	614637	775821
list649	774161
list650	310709
list651	352038
list652	444952	649046
list653	782692
list654	7464	9756	58478
list655	54481	158227	168035	221924	235716	251887	501402	616733	680600	681204
list656	546348
list657	442714
list658	41161	49856	88583	148092	286602
list659	63321	93590	801425
[truncated: 471 more columns]
