# Supplementary material for: Comprehensive bioinformatics analysis of Mycoplasma pneumoniae genomes to investigate underlying population structure and type-specific determinants
Source: PLoS One. 2017 Apr 14;12(4):e0174701. doi: 10.1371/journal.pone.0174701 (PMC5391922; doi:10.1371/journal.pone.0174701)
Supplement: S9 Table — (XLSX) [file pone.0174701.s016.xlsx]

## Sheet: S8TableN
S9 Table. Feature lists containing >1 variant site ranked by importance based on lowest error in Random Forest model.
	list600	list607	list294	list596	list509	list552	list622	list621	list593	list631	list632	list293	list601	list296	list562	list485	list599	list633	list597	list559	list623	list508	list555	list624	list626
CP010544.1_MP85084	1	1	0	1	1	1	1	1	1	1	1	0	1	0	1	0	1	1	1	1	1	1	1	1	1
CP010545.1_MP85138	1	1	0	1	1	1	1	1	1	1	1	0	1	0	1	0	1	1	1	1	1	1	1	1	1
685	1	1	0	1	0	1	1	1	1	1	1	0	1	0	1	0	1	1	1	1	1	0	1	1	1
MP1145	1	1	0	1	1	1	1	1	1	1	1	0	1	0	1	0	1	1	1	1	1	1	1	1	1
MP2285	1	1	0	1	1	1	1	1	1	1	1	0	1	0	1	0	1	1	1	1	1	1	1	1	1
MP3912	1	1	0	1	1	0	1	1	1	1	1	0	1	0	1	0	1	1	1	1	1	0	1	1	1
MP4010	1	1	0	1	1	1	1	1	1	1	1	0	1	0	0	0	1	1	1	0	1	1	0	1	1
MP5767	1	1	0	1	1	1	1	1	1	1	1	0	1	0	1	0	1	1	1	1	1	1	1	1	1
MP5817	1	1	0	1	1	1	1	0	1	1	1	0	1	0	1	0	1	1	1	1	1	1	0	1	1
MP5837	1	1	0	1	1	1	0	0	1	1	1	0	1	0	1	0	1	1	1	1	0	0	1	1	1
MP5954	1	1	0	1	1	1	1	1	1	1	1	0	1	0	1	0	1	1	1	1	1	1	1	0	1
MP6250	1	1	0	1	1	1	0	1	1	1	1	0	1	0	1	0	1	1	1	0	1	1	1	1	1
MP6421	1	1	0	1	0	1	1	1	1	1	1	0	1	0	1	0	1	1	1	1	1	0	1	0	1
MP5392	1	1	0	1	1	1	1	1	1	1	1	0	1	0	1	0	1	1	1	1	1	1	1	1	1
E16	1	1	0	1	1	1	1	1	1	1	1	0	1	0	1	0	1	1	1	1	1	1	1	1	1
986	1	1	0	1	1	1	1	1	0	1	1	0	1	0	1	0	1	1	1	1	1	1	1	1	1
K21	1	1	0	0	1	1	1	1	1	1	1	0	1	0	1	0	1	1	0	1	1	1	1	1	1
G6	1	1	0	1	1	1	1	1	1	1	1	0	1	0	1	0	1	1	1	1	1	1	1	1	1
Al-Ber-Ind6	1	1	0	1	1	1	1	1	1	1	1	0	1	0	1	0	1	1	1	1	1	1	1	1	1
Al-Ber-Ind4	1	1	0	1	1	1	1	1	1	1	1	0	1	0	1	0	1	1	1	1	1	1	1	1	1
WI3	1	1	0	1	1	1	1	1	1	1	1	0	1	0	1	0	1	1	1	1	1	1	1	1	1
2P	1	1	0	1	1	1	1	1	1	1	1	0	1	0	1	0	1	1	1	1	1	1	1	1	1
MA1	1	1	0	1	1	1	1	1	1	1	1	0	1	0	1	0	1	1	1	1	1	1	1	1	1
O360	1	1	0	1	1	1	1	1	1	1	1	0	1	0	1	0	1	1	1	1	1	1	1	1	1
EPC164	1	1	0	1	1	1	1	1	1	1	1	0	1	0	1	0	1	1	1	1	1	1	1	1	1
EPC181	1	1	0	1	1	1	1	1	1	1	1	0	1	0	1	0	1	1	1	1	1	1	1	1	1
EPC230	1	1	0	1	1	1	1	1	1	1	1	0	1	0	1	0	1	1	1	1	1	1	1	1	1
EPC67	1	1	0	1	1	1	1	1	1	1	1	0	1	0	1	0	1	1	1	1	1	1	1	1	1
FL1	1	1	0	1	1	1	1	1	1	1	1	0	1	0	1	0	1	1	1	1	1	1	1	1	1
FL8	1	1	0	1	1	1	1	1	1	1	1	0	1	0	1	0	1	1	1	1	1	1	1	1	1
WV9	1	1	0	1	1	1	1	1	1	1	1	0	1	0	1	0	1	1	1	1	1	1	1	1	1
CP010538.1_MP_PI1428	1	1	0	1	1	1	1	1	1	1	1	0	1	0	1	0	1	1	1	1	1	1	1	1	1
CP010542.1_MP54089_MR	1	1	0	1	1	1	1	1	1	1	1	0	1	0	1	0	1	1	1	1	1	1	1	1	1
CP010543.1_MP54524	1	1	0	1	1	1	1	1	1	1	1	0	1	0	1	0	1	1	1	1	1	1	1	1	1
CO37	1	1	0	1	1	1	1	1	1	1	1	0	1	0	1	0	1	1	1	1	1	1	1	1	1
CO58	1	1	0	1	1	1	1	1	1	1	1	0	1	0	1	0	1	1	1	1	1	1	1	1	1
CO59	1	1	0	1	1	1	1	1	1	1	1	0	1	0	1	0	1	1	1	1	1	1	1	1	1
EPC205b	1	1	0	1	1	1	1	1	1	1	1	0	1	0	1	0	1	1	1	1	1	1	1	1	1
EPC37	1	1	0	1	1	1	1	1	1	1	1	0	1	0	1	0	1	1	1	1	1	1	1	1	1
EPC44	1	1	0	1	1	1	1	1	1	1	1	0	1	0	1	0	1	1	1	1	1	1	1	1	1
NM2	1	1	0	1	1	1	1	1	1	1	1	0	1	0	1	0	1	1	1	1	1	0	1	1	1
NM3	1	1	0	1	1	1	1	1	1	1	1	0	1	0	1	0	1	1	1	1	1	1	1	1	1
CO36	1	1	0	1	1	1	1	1	1	1	1	0	1	0	1	0	1	1	1	1	1	1	1	1	1
CP010541.1_MP51494	1	1	0	1	1	1	1	1	1	1	1	0	1	0	1	0	1	1	1	1	1	1	1	1	1
OR1	1	1	0	1	1	1	1	1	1	1	1	0	1	0	1	0	1	1	1	1	1	1	1	1	1
MP4802	0	2	0	0	0	0	2	2	0	0	0	0	0	0	0	0	0	2	0	0	2	0	0	2	2
MP4807	0	2	0	0	0	0	2	2	0	2	2	0	2	0	0	0	0	2	0	0	0	0	0	2	2
M129	0	2	0	0	0	0	2	2	0	0	2	0	0	0	0	0	0	2	0	0	2	0	0	2	2
303	0	2	0	0	0	0	2	2	0	0	2	0	0	0	0	0	0	2	0	0	2	0	0	0	2
NC_000912.1_M129	0	2	0	0	0	0	2	2	0	2	2	0	2	0	0	0	0	2	0	0	2	0	0	2	2
NC_020076.2_M129-B7	0	2	0	0	0	0	2	2	0	2	2	0	2	0	0	0	0	2	0	0	2	0	0	2	2
549	0	2	0	0	0	0	2	2	0	0	2	0	0	0	0	0	0	2	0	0	2	0	0	2	2
EPC122	3	0	0	0	0	0	3	3	3	3	3	0	3	0	3	0	0	3	3	3	3	0	3	3	3
EPC104	3	0	0	0	0	0	3	3	3	3	3	0	3	0	3	0	0	3	3	3	3	0	3	3	3
EPC83	3	0	0	0	0	0	3	3	3	3	3	0	3	0	3	0	0	3	3	3	3	0	3	3	3
NM1	3	0	0	0	0	0	3	3	3	3	3	0	3	0	3	0	0	3	3	3	3	0	3	3	3
MP4318	0	0	0	0	0	0	0	0	0	0	0	0	0	0	0	0	0	0	0	0	0	0	0	0	0
MP4358	0	0	0	0	0	0	0	0	0	0	0	0	0	0	0	0	0	0	0	0	0	0	0	0	0
MPM547	0	0	0	0	0	0	0	0	0	0	0	0	0	0	0	0	0	0	0	0	0	0	0	0	0
682	0	0	0	0	0	0	0	0	0	0	0	0	0	0	0	0	0	0	0	0	0	0	0	0	0
M1139	0	0	0	0	0	0	0	0	0	0	0	0	0	0	0	0	0	0	0	0	0	0	0	0	0
MP2192	0	0	0	0	0	0	0	0	0	0	0	0	0	0	0	0	0	0	0	0	0	0	0	0	0
MP2592	0	0	0	0	0	0	0	0	0	0	0	0	0	0	0	0	0	0	0	0	0	0	0	0	0
MP3163	0	0	0	0	0	0	0	0	0	0	0	0	0	0	0	0	0	0	0	0	0	0	0	0	0
MP2882	0	0	0	0	0	0	0	0	0	0	0	0	0	0	0	0	0	0	0	0	0	0	0	0	0
K27	0	0	0	0	0	0	0	0	0	0	0	0	0	0	0	0	0	0	0	0	0	0	0	0	0
22	0	0	0	0	0	0	0	0	0	0	0	0	0	0	0	0	0	0	0	0	0	0	0	0	0
1134	0	0	0	0	0	0	0	0	0	0	0	0	0	4	0	0	0	0	0	0	0	0	0	0	0
CP010539.1_MP19294	0	0	0	0	0	0	0	0	0	0	0	0	0	0	0	0	0	0	0	0	0	0	0	0	0
35	0	0	0	0	0	0	0	0	0	0	0	0	0	0	0	0	0	0	0	0	0	0	0	0	0
38	0	0	0	0	0	0	0	0	0	0	0	0	0	0	0	0	0	0	0	0	0	0	0	0	0
399	0	0	0	0	0	0	0	0	0	0	0	0	0	0	0	0	0	0	0	0	0	0	0	0	0
39	0	0	0	0	0	0	0	0	0	0	0	0	0	0	0	0	0	0	0	0	0	0	0	0	0
1005	0	0	0	0	0	0	0	0	0	0	0	0	0	0	0	0	0	0	0	0	0	0	0	0	0
1006	0	0	0	0	0	0	0	0	0	0	0	0	0	0	0	0	0	0	0	0	0	0	0	0	0
FH09	0	0	0	0	0	0	0	0	0	0	0	0	0	0	0	0	0	0	0	0	0	0	0	0	0
FH65	0	0	0	0	0	0	0	0	0	0	0	0	0	0	0	0	0	0	0	0	0	0	0	0	0
18	0	0	0	0	0	0	0	0	0	0	0	0	0	0	0	0	0	0	0	0	0	0	0	0	0
386	0	0	0	0	0	0	0	0	0	0	0	0	0	0	0	0	0	0	0	0	0	0	0	0	0
MP39443	0	0	0	0	0	0	0	0	0	0	0	0	0	4	0	0	0	0	0	0	0	0	0	0	0
PO1	0	0	0	0	0	0	0	0	0	0	0	0	0	0	0	0	0	0	0	0	0	0	0	0	0
551	0	0	0	0	0	0	0	0	0	0	0	0	0	0	0	0	0	0	0	0	0	0	0	0	0
987	0	0	0	0	0	0	0	0	0	0	0	0	0	0	0	0	0	0	0	0	0	0	0	0	0
MPmac	0	0	0	0	0	0	0	0	0	0	0	0	0	0	0	0	0	0	0	0	0	0	0	0	0
309	0	0	0	0	0	0	5	5	0	5	5	0	0	0	0	5	0	5	0	0	5	0	0	5	5
MP3896	0	0	0	0	0	0	5	5	0	5	5	0	0	0	0	5	0	5	0	0	5	0	0	5	5
MP6009	0	0	0	0	0	0	5	5	0	5	5	0	0	0	0	5	0	5	0	0	5	0	0	5	0
MP5393	0	0	0	0	0	0	5	5	0	5	5	0	0	0	0	5	0	5	0	0	5	0	0	5	5
E57	0	0	0	0	0	0	5	5	0	5	5	0	0	0	0	5	0	5	0	0	5	0	0	5	5
NE26	0	0	0	0	0	0	5	5	0	5	5	0	0	0	0	5	0	5	0	0	5	0	0	5	5
NE4	0	0	0	0	0	0	5	5	0	5	5	0	0	0	0	5	0	5	0	0	5	0	0	5	5
WI6	0	0	0	0	0	0	5	5	0	5	5	0	0	0	0	5	0	5	0	0	5	0	0	5	5
37	0	0	0	0	0	0	5	5	0	5	5	0	0	0	0	5	0	5	0	0	5	0	0	5	5
RI2	0	0	0	0	0	0	5	5	0	5	5	0	0	0	0	5	0	5	0	0	5	0	0	5	5
WV1	0	0	0	0	0	0	5	5	0	5	5	0	0	0	0	5	0	5	0	0	5	0	0	5	5
CO13	0	0	0	0	0	0	5	5	0	5	5	0	0	0	0	5	0	5	0	0	5	0	0	5	5
519	0	0	0	0	0	0	5	5	0	5	5	0	0	0	0	5	0	5	0	0	5	0	0	5	5
CO3	0	0	0	0	0	0	5	5	0	5	5	0	0	0	0	5	0	5	0	0	5	0	0	5	5
MP4911	0	0	6	0	0	0	0	0	0	0	0	6	0	6	0	0	0	0	0	0	0	0	0	0	0
MP6282	0	0	6	0	0	0	0	0	0	0	0	6	0	6	0	0	0	0	0	0	0	0	0	0	0
SA18	0	0	6	0	0	0	0	0	0	0	0	6	0	6	0	0	0	0	0	0	0	0	0	0	0
RI3	0	0	6	0	0	0	0	0	0	0	0	0	0	6	0	0	0	0	0	0	0	0	0	0	0
1801	0	0	6	0	0	0	0	0	0	0	0	6	0	6	0	0	0	0	0	0	0	0	0	0	0
GA3	0	0	6	0	0	0	0	0	0	0	0	6	0	6	0	0	0	0	0	0	0	0	0	0	0
CO26	0	0	6	0	0	0	0	0	0	0	0	6	0	6	0	0	0	0	0	0	0	0	0	0	0
CO103	0	0	6	0	0	0	0	0	0	0	0	6	0	6	0	0	0	0	0	0	0	0	0	0	0
